# Supplementary material for: Effective Healing of Staphylococcus aureus-Infected Wounds in Pig Cathelicidin Protegrin-1-Overexpressing Transgenic Mice
Source: Int J Mol Sci. 2023 Jul 19;24(14):11658. doi: 10.3390/ijms241411658 (PMC10380341; doi:10.3390/ijms241411658)
Supplement: Supplementary file 1 [file ijms-24-11658-s001.zip]

Archive with 1 entries (1 files):
- ijms-2385012-supplementary.pdf
